# Supplementary material for: mTOR as a Marker of Exercise and Fatigue in Octopus vulgaris Arm
Source: Front Physiol. 2019 Sep 11;10:1161. doi: 10.3389/fphys.2019.01161 (PMC6749024; doi:10.3389/fphys.2019.01161)
Supplement: TABLE S1 — List of primers (forward and reverse) used for octopus mTOR fragments amplification with the relative amplicon lengths. [file Table_1.XLSX]

## Sheet: List of primers
	Primer Sequence	5’à3’	Amplicon length (bp)
	ATGACATCCAAACATATAACTCC	Fw	783
	GTTACTGCATCGTAGAAGTTC	Rev
	GAACTTCTACGATGCAGTAAC	Fw	921
	ACCTTCAAAATCAAAACTGCCCAGAGT	Rev
	ACTCTGGGCAGTTTTGATTTTGAAGGT	Fw	858
	CTGCTCTGTTTTCATGAAATTAAGAAG	Rev
	CTTCTTAATTTCATGAAAACAGAGCAG	Fw	1278
	TAGCCACTCATTCCAGTCTTCTTTAGA	Rev
	TCTAAAGAAGACTGGAATGAGTGGCTA	Fw	999
	TCGCCGCTCTGGTATCAATTTGTACTG	Rev
	CAGTACAAATTGATACCAGAGCGGCGA	Fw	1470
	TTCCAAAGAAGTTAACTGAGG	Rev
	TTGAGGCCATACAGTGATGC	Fw	1005
	ACCTTCAAAATCAAAACTGCCCAGAGT	Rev
	GGGGAGAGCTTTGGAGACTT	Fw	1138
	CTGCTCTGTTTTCATGAAATTAAGAAG	Rev
	ACTCTGGGCAGTTTTGATTTTGAAGGT	Fw	972
	CAGCGTCAATCCAGATTCTTC	Rev
	TCAACCCCAGAACTAATACCTACC	Fw	1326
	TCGCCGCTCTGGTATCAATTTGTACTG	Rev
	TCTAAAGAAGACTGGAATGAGTGGCTA	Fw	1396
	TACGAAGTTCAGCGACAGCA	Rev
	TACAAGGCATGGCATGCGTGGG	Fw	921
	TTCCAAAGAAGTTAACTGAGG	Rev
	ATTGATTTTGGTGATTGTTTTGAAGT	Fw	441
	CTCTGGTTGAATCGGGTCAT	Rev
	TTTTAACACAACCGCCTTCC	Fw	398
	AAAGGCATCTCAGGAACATCA	Rev
